# Supplementary material for: Esh-Shaheinab: The archetype of the Sudanese Neolithic, its premises and sequels
Source: PLoS One. 2024 Oct 31;19(10):e0309600. doi: 10.1371/journal.pone.0309600 (PMC11527226; doi:10.1371/journal.pone.0309600)
Supplement: S1 Table — (XLSX) [file pone.0309600.s001.xlsx]

## Sheet: Sheet1
	ANIMAL GROUP
	Marine molluscs (Eastern coast)		F(a)
	Freshwater molluscs	Small gastropods	F
		Pila wernei (Lanistes carinatus)	F
		Small bivalves	R
		Aspatharia spp.	F
		Mutela nilotica	R
		Etheria elliptica	F
	Land snails	Limicolaria cailliaudi	F
		Zootecus insularis	F
	Freshwater fish	Siluroid (catfish), Lungfish, Nile perch, Tilapia etc	+710
	Reptiles	Turtle(s), mainly freshwater species (Trionyx etc)	F
		Nile monitor (Varanus niloticus)	F+17
		Rock python (Python sebae)	F+9
		Nile crocodile (Crocodylus niloticus)	R+1
		Unidentified	84
	Birds		111
	Wild mammals	Small monkey, probably grivet monkey (Cercopithecus aethiops)	5
		Hare, probably Cape hare (Lepus capensis)	10
		Ground squirrel (Euxerus erythropus)	4
		North African porcupine (Hystrix cristata)	20
		(Small) unidentified rodents	2
		Jackal, probably golden jackal (Canis aureus)	4
		Honey Badger (Mellivora capensis)	4?+1
		Genet (Genetta sp.)	2
		African civet (Viverra civetta)	1
		Lesser mongoose (Herpestes sanguineus)	2
		Small unidentified carnivores	2
		Striped hyena (Hyaena hyaena)	1
		African wild cat (Felis silvestris)	2
		Leopard (Panthera pardus)	2
		Lion (Panthera leo)	4
		African elephant (Loxodonta africana)	13
		Black and/or white rhinoceros (Diceros bicornis/Ceratotherium simum)	79+2
		Warthog (Phacochoerus aethiopicus)	23+3
		Hippopotamus (Hippopotamus amphibius)	13/+11
		Giraffe (Giraffa camelopardalis)	72+4
		Greater kudu (T. strepsiceros)	10
		Large antelope, mainly roan antelope (Hippotragus equinus)	2+2
		Large antelope	15/+1
		Medium sized antelope, mainly kob (Kobus kob)	+2
		Bohor reedbuck (Redunca redunca)	2?+3
		Medium sized antelope, probably red-fronted gazelle (Gazella rufifrons)	5
		Large gazelle, probably dama (S. dama)	4
		Small antelopes, mainly oribi (Ourebia ourebi)	10+3
	Domestic or wild	Jackal or dog	12
		Large bovid (antelope, buffalo or cattle)	139
	Domestic	Dog (Canis lupus f. familiaris)	8
		Cattle (Bos primigenius f. taurus)	9+32
		Sheep/goat (Ovis aries/Capra hircus	59+1
	Total identified mammals		542/+65
	Key: F: Frequent; R: Rare; (a) in later Neolithic context
