# Supplementary material for: Esh-Shaheinab: The archetype of the Sudanese Neolithic, its premises and sequels
Source: PLoS One. 2024 Oct 31;19(10):e0309600. doi: 10.1371/journal.pone.0309600 (PMC11527226; doi:10.1371/journal.pone.0309600)
Supplement: S2 Table — (XLSX) [file pone.0309600.s002.xlsx]

## Sheet: Foglio1
	Augite				Almandine				Pyrope				Orthoclase
	Mean	srel	Certified Value	REaccuracy	Mean	srel	Certified Value	REaccuracy	Mean	srel	certified value	REaccuracy	Mean	srel	Certified Value	REaccuracy
SiO2	46.2	0.09	45.93	0.59	41.25	0.13	41.59	0.82	42.22	0.1	41.71	1.22	64.1	0.06	64.3	0.31
TiO2	2.39	0.05	2.29	4.37	0.57	0.04	0.52	9.62	0.59	0.05	0.54	9.26
Al2O3	8.75	0.04	9.02	2.99	22.59	0.1	22.66	0.31	21.05	0.06	21.79	3.4	20.03	0.06	19.9	0.65
Cr2O3	0.14	0.08	0.08	75					1.9	0.07	1.74	9.2
FeO	7.2	0.11	7.42	2.96	12.64	0.12	12.69	0.39	8.88	0.09	8.81	0.79
MnO	0.06	0.06	0.07	14.29	0.38	0.04	0.22	72.73	0.36	0.04	0.36	0
MgO	12.05	0.03	11.88	1.43	17.36	0.09	16.85	3.03	20.69	0.08	20.29	1.97	­­
CaO	21.77	0.09	21.62	0.69	5.37	0.05	5.23	2.68	4.43	0.03	4.5	1.56	0.18	0.03	0.24	25
Na2O	0.85	0.03	0.79	7.59	n.d.	---	0.04						3.86	0.16	3.7	4.32
K2O	n.d.	---	0.01		n.d.	---	0.01						11.38	0.23	11.4	0.18
Tot.	99.41		99.11		100.44		99.81		100.12		99.9		99.55		99.54
