# Supplementary material for: Esh-Shaheinab: The archetype of the Sudanese Neolithic, its premises and sequels
Source: PLoS One. 2024 Oct 31;19(10):e0309600. doi: 10.1371/journal.pone.0309600 (PMC11527226; doi:10.1371/journal.pone.0309600)
Supplement: S3 Table — (XLSX) [file pone.0309600.s003.xlsx]

## Sheet: Foglio1
Sample	Analysis	Na2O	MgO	Al2O3	SiO2	P2O5	K2O	CaO	TiO2	Fe2O3
SHA025	1	0.32	1.83	25.19	58.02	0.35	4.26	3.11	0.85	6.07
	2	0.24	1.97	25.96	57.44	0.93	3.1	3.74	0.43	6.19
	3	0.31	1.78	29.95	56.28	0.3	2.13	2.96	0.34	5.95
	4	0.31	2.41	25.05	57.3	0.13	3.15	3.43	0.63	7.59
	5	0.3	1.96	28.03	57.36	0.08	3.21	2.56	0.44	6.06
	6	0.27	2.22	24.38	59.79	0.2	2.83	2.75	0.74	6.82
	7	0.28	2.28	24.02	58.03	0.06	3.38	3.01	0.37	8.57
	8	0.26	1.75	26.68	58.05	0.77	2.16	3.1	0.56	6.67
	9	0.29	2.03396	26.11	57.79	0.46	3.65	2.21	0.52	6.94
	mean	0.289857	2.03396	26.1384	57.7841	0.356109	3.09898	2.99132	0.543274	6.76391
	dev. st.	0.030605	0.234407	1.87005	0.934789	0.311089	0.674312	0.447303	0.168483	0.856584
SHA027	1	0.29	1.77	25.66	54.97	0.34	3.46	3.49	1.14	8.88
	2	0.29	1.76	26.62	55.88	0.1	3.53	3.11	1.08	7.63
	3	0.37	1.76	28.05	54.67	0.11	2.95	3.09	0.68	8.32
	4	0.35	1.81	26.43	55.13	0.09	3.15	2.47	0.91	9.66
	5	0.23	1.7	26.28	54.61	0.1	3.82	3.01	0.96	9.29
	6	0.314134	1.75584	24.52	55.37	0.09	3.09	3.31	0.94	10.61
	7	0.314134	1.79	26.17	54.7	0.11	3	3.36	0.98	9.58
	mean	0.314134	1.75584	26.2484	55.0495	0.12896	3.28683	3.11819	0.958934	9.13931
	dev. st.	0.046188	0.03	1.06165	0.461122	0.09	0.316596	0.33126	0.150111	0.97
SHA034	1	0.39	1.36	27.35	55.81	0.09	2.38	1.15	0.98	10.49
	2	0.25	1.91	28.89	55.44	0.68	1.7	2.09	0.89	8.15
	3	0.12	1.69	29.57	55.82	0.44	1.88	1.85	0.69	7.94
	4	0.6	1.38	19.57	57.01	0.11	1.75	3.92	2.16	13.5
	5	0.76	1.54	29.59	57.91	0.15	1.85	2.04	0.41	5.75
	mean	0.421479	1.57553	26.9948	56.398	0.291021	1.90669	2.20775	1.03363	9.17119
	dev. st.	0.26	0.22745	4.25	1.03	0.26	0.28	1.03	0.67	2.95
SHA043	1	0.72	1.9	24.97	57.92	0.13	3.03	2.77	1	7.56
	2	0.61	0.83	25.44	56.75	0.45	4.04	2.72	0.84	8.32
	3	0.6	1.95	24.94	57.57	0.39	2.52	2.58	1.14	8.31
	4	0.63	1.87	26.42	54.85	0.35	2.21	1.62	1.54	10.51
	5	0.65	2.69	25.68	55.63	0.22	1.26	3.33	1.52	9.02
	6	0.63	1.38	24.74	55.45	0.29	2.73	0.98	1.01	12.79
	7	0.68	0.45	25.08	60.5	0.2	2.41323	4.95	0.78	4.95
	8	0.65	2.47	25.62	59.28	0.08	1.23	4.5	0.14	6.03
	9	0.73	1.7265	27.31	53.6	0.48	1.21	4.53	0.83	9.58
	10	0.56	0.89	26	59.54	0.1	3.5	3.02	0.53	5.86
	mean	0.648688	1.6265	25.6227	57.1065	0.265112	2.41323	3.10109	0.927175	8.28899
	dev. st.	0.0484424	0.715668	0.793215	2.2538	0.146043	0.970169	1.27745	0.424062	2.35515
SHA044	1	1.3	1.99	22.05	57.59	0.13	2.36	2.75	1.37	10.46
	2	0.77	1.76	22.22	57.7	0.24	1.99	2.97	1.46	10.89
	3	1.77	1.67	20.78	59.4	0.19	1.92	2.49	1.33	10.45
	4	1.28	1.85	21.3	58.32	0.208048	2.17955	2.71	1.37708	10.78
	5	1.01	1.95	21.38	58.6	0.2	2.32	2.8	1.45	10.29
	6	1.12	1.58	21.18	59.81	0.2	1.96	2.74	1.25	10.16
	7	1.99	2.08	22.23	56.23	0.27	2.51	2.67	1.46	10.56
	8	1.26	1.62	20.72	58.87	0.26	2.18	2.73	1.34	11.02
	mean	1.30773	1.81299	21.4785	58.3228	0.208048	2.17955	2.73435	1.37708	10.5789
	dev. st.	0.4	0.18	0.61	1.14	0.04	0.21	0.13	0.07	0.3
SHA050	1	1.03	1.14	23.46	53.73	2.07	5.11	3.55	0.38	9.53
	2	0.78	1.26	22.21	47.02	1.92	3.42	17.28	0.42	5.69
	3	1.21	1.69	22.42	49.5	1.41	5.59	3.56	0.68	13.94
	4	0.66	1.35	22.32	55.92	1.74	4.43	3.02	0.63	9.93
	5	0.8	0.85	23.73	53.64	1.21	2.85	3.12	0.66	13.14
	6	0.73	1.14	23.45	56.25	1.65	3.11	3.01	0.59	10.07
	7	0.75	1.17	22.88	56.05	2.42	4.34	3.23	0.69	8.47
	8	0.69	1.1	25.15	51.26	2.83	4.98	3.79	0.98	9.22
	9	0.74	1.27	21.74	59.09	1.11	4.02	2.71	0.59	8.73
	10	0.73	1.24	23.87	53.94	1.61	4.15	4.05	0.3	10.11
	11	0.75	1.18	22.55	56.25	1.05	4.72	2.71	0.32	10.47
	12	0.36	0.43	29.85	49.97	0.71	2.52	4.67	0.22	11.27
	mean	0.774691	1.1474	23.6333	53.549	1.64467	4.10075	4.55584	0.544914	10.0495
	dev. st.	0.195488	0.303773	2.1664	3.50295	0.607602	0.963674	4.05182	0.215062	2.13562
SHA053	1	1.12	1.43	25.99	57.17	0.7	3.09	2.67	0.92	6.91
	2	0.57	1.24	25.73	54.69	0.47	4.07	3.72	0.76	8.75
	3	0.71	1.51	27.09	52.92	0.61	3.46	3.71	1.07	8.92
	4	0.12	1.48	25.8	54.82	0.76	4.12	3.22	0.76	8.92
	5	0.02	1.18	25.87	54.59	0.5	2.88	3.77	1.11	10.08
	6	1.09	1.41	26.08	54.72	0.56	3.38	2.79	0.82	9.15
	mean	0.605087	1.38211	26.0915	54.8216	0.595168	3.49827	3.30649	0.905978	8.79381
	dev. st.	0.466657	0.132035	0.49521	1.35692	0.105357	0.511892	0.500633	0.150444	1.04083
SHA056	1	0.55	1.74	25.23	55.64	0.33	1.71	2.69	1.49	10.62
	2	0.66	1.56	22.53	58.47	0.44	2.26	2.64	1.63	9.81
	3	0.54	1.35	38.97	50.23	0.25	1.43	2.62	0.35	4.26
	4	0.09	1.9	28.72	55.16	0.05	1.56	1.5	2.06	8.96
	5	0.18	1.54	26.9	54.22	0.74	1.96	3.5	1.18	9.78
	6	0.65	1.22	18.64	60.89	0.1	2.23	0.76	0.6	14.91
	7	0.45	1.43029	32.6	57.78	0.54	1.44	0.18	0.53	5.05
	mean	0.446197	1.53029	27.6642	56.0589	0.347042	1.79801	1.97649	1.11714	9.06176
	dev. st.	0.23388	0.22745	6.68033	3.43082	0.23516	0.346747	1.19826	0.641275	3.57595
SHA897	1	0.27	1.63	28.42	53.29	0.08	1.97	4.05	0.89	9.4
	2	0.21	1.61	22.61	53.66	0.99	3.58	5.1	0.89	11.35
	3	0.38	1.63	23.67	54.06	0.5	3.11	4.88	0.9	10.87
	4	0.54	1.71	20.17	54.96	0.46	2.94	6.01	0.91	12.3
	5	0.29	1.65	22.32	54.03	0.43	3.98	3.63	0.89	12.78
	6	0.41	1.68	24.87	53.32	0.52	2.16	4.6	0.91	11.53
	7	0.71	1.64	22.63	54.26	0.48	2.52	4.78	0.89	12.09
	mean	0.395359	1.65453	23.5322	53.9449	0.491707	2.89376	4.71773	0.897034	11.4728
	dev. st.	0.165025	0.03	2.58988	0.578389	0.272274	0.730023	0.758837	0.01	1.11315
